# Supplementary material for: ﻿Two new species of feather mites (Acariformes, Astigmata) from the black-tailed godwit, Limosalimosa (Charadriiformes, Scolopacidae), in Korea
Source: Zookeys. 2022 Mar 8;1088:81–97. doi: 10.3897/zookeys.1088.80307 (PMC8924123; doi:10.3897/zookeys.1088.80307)
Supplement: XML Treatment for Alloptes (Conuralloptes) neolimosae [file zookeys.1088.80307-treatment1.xml]

<!DOCTYPE tp:taxon-treatment
  PUBLIC "-//TaxonX//DTD Taxonomic Treatment Publishing DTD v0 20100105//EN" "tax-treatment-NSO.dtd">
<tp:taxon-treatment xmlns:tp="http://www.plazi.org/taxpub"><tp:treatment-meta><kwd-group><label>Taxon classification</label><kwd>
                  <named-content content-type="kingdom">Animalia</named-content>
                </kwd><kwd>
                  <named-content content-type="order">Sarcoptiformes</named-content>
                </kwd><kwd>
                  <named-content content-type="family">Alloptidae</named-content>
                </kwd></kwd-group><mixed-citation publication-type="journal"><person-group><name><surname>Han</surname><given-names>Yeong-Deok</given-names></name><name><surname>Mironov</surname><given-names>Sergey V.</given-names></name><name><surname>Min</surname><given-names>Gi-Sik</given-names></name></person-group><article-title>﻿Two new species of feather mites (<tp:taxon-name><tp:taxon-name-part taxon-name-part-type="superorder">Acariformes</tp:taxon-name-part></tp:taxon-name>, <tp:taxon-name><tp:taxon-name-part taxon-name-part-type="order">Astigmata</tp:taxon-name-part></tp:taxon-name>) from the black-tailed godwit, <italic><tp:taxon-name><tp:taxon-name-part taxon-name-part-type="genus" reg="Limosa">Limosa</tp:taxon-name-part><tp:taxon-name-part taxon-name-part-type="species" reg="limosa">limosa</tp:taxon-name-part></tp:taxon-name></italic> (<tp:taxon-name><tp:taxon-name-part taxon-name-part-type="order">Charadriiformes</tp:taxon-name-part></tp:taxon-name>, <tp:taxon-name><tp:taxon-name-part taxon-name-part-type="family">Scolopacidae</tp:taxon-name-part></tp:taxon-name>), in Korea</article-title><source>Zookeys</source><day>08</day><month>03</month><year>2022</year><volume>1088</volume><fpage>81</fpage><lpage>97</lpage><pub-id pub-id-type="doi">10.3897/zookeys.1088.80307</pub-id></mixed-citation></tp:treatment-meta><tp:nomenclature><label>﻿</label><tp:taxon-name><object-id xmlns:xlink="http://www.w3.org/1999/xlink" content-type="arpha" xlink:type="simple">6ED6591D-422E-5F5D-B9EF-CB734F200285</object-id><tp:taxon-name-part taxon-name-part-type="genus" reg="Alloptes">Alloptes</tp:taxon-name-part> (<tp:taxon-name-part taxon-name-part-type="subgenus" reg="Conuralloptes">Conuralloptes</tp:taxon-name-part>) <tp:taxon-name-part taxon-name-part-type="species" reg="neolimosae">neolimosae</tp:taxon-name-part><object-id xmlns:xlink="http://www.w3.org/1999/xlink" content-type="zoobank" xlink:type="simple">http://zoobank.org/7C4BDC0F-CC75-4FC0-B6CF-FA42D6BA7FA3</object-id></tp:taxon-name><tp:taxon-status xmlns:xlink="http://www.w3.org/1999/xlink" xlink:type="simple">sp. nov.</tp:taxon-status></tp:nomenclature><tp:treatment-sec sec-type="type material" id="SECID0EQ2AE"><title>Type material.</title><p><bold>Male <italic>holotype</italic></bold> (<abbrev xmlns:xlink="http://www.w3.org/1999/xlink" xlink:title="National Institute of Biological Resources" id="ABBRID0E12AE" xlink:type="simple">NIBR</abbrev> no. NIBRIV0000895968), 2 male and 3 female paratypes (<abbrev xmlns:xlink="http://www.w3.org/1999/xlink" xlink:title="National Institute of Biological Resources" id="ABBRID0E52AE" xlink:type="simple">NIBR</abbrev> no. NIBRIV0000895969–NIBRIV0000895973) from flight feathers on wings of <italic><tp:taxon-name><tp:taxon-name-part taxon-name-part-type="genus" reg="Limosa">Limosa</tp:taxon-name-part><tp:taxon-name-part taxon-name-part-type="species" reg="limosa">limosa</tp:taxon-name-part></tp:taxon-name></italic> (<tp:taxon-name><tp:taxon-name-part taxon-name-part-type="order">Charadriiformes</tp:taxon-name-part></tp:taxon-name>, <tp:taxon-name><tp:taxon-name-part taxon-name-part-type="family">Scolopacidae</tp:taxon-name-part></tp:taxon-name>), Korea, Chungcheongnam-do, Asan-si, <named-content xmlns:xlink="http://www.w3.org/1999/xlink" content-type="dwc:verbatimCoordinates" xlink:type="simple"><named-content content-type="geo-json" specific-use="{&#34;type&#34;:&#34;Point&#34;,&#34;coordinates&#34;:[127.045833,36.816111]}" id="NCID0E13AE" xlink:type="simple">36°48'58"N, 127°2'45"E</named-content></named-content>, 18 May 2017, collected by Han Y.-D.; 3 male and 3 female paratypes (<abbrev xmlns:xlink="http://www.w3.org/1999/xlink" xlink:title="National Institute of Biological Resources" id="ABBRID0E63AE" xlink:type="simple">NIBR</abbrev> no. NIBRIV0000895978–NIBRIV0000895983) from the same host species, Korea, Chungcheongnam-do, Seosan-si, <named-content xmlns:xlink="http://www.w3.org/1999/xlink" content-type="dwc:verbatimCoordinates" xlink:type="simple"><named-content content-type="geo-json" specific-use="{&#34;type&#34;:&#34;Point&#34;,&#34;coordinates&#34;:[126.401389,37.003333]}" id="NCID0EG4AE" xlink:type="simple">37°0'12"N, 126°24'5"E</named-content></named-content>, 6 July 2012, collected by Han Y.-D.</p></tp:treatment-sec><tp:treatment-sec sec-type="description" id="SECID0EL4AE"><title>Description.</title><p><bold>Male</bold> (Figs <xref ref-type="fig" rid="F1">1</xref>, <xref ref-type="fig" rid="F3">3A–E</xref>, <xref ref-type="fig" rid="F4">4A, B, D</xref>; holotype, range for 4 paratypes in parentheses). Idiosoma, length × width, 283 (270–305) × 143 (135–153). Length of hysterosoma 163 (158–168). Prodorsal shield: length 83 (81–90), width at posterior margin 85 (80–89), posterior margin concave, distance between setae <italic>se</italic> 98 (96–104). Hysteronotal shield (Fig. <xref ref-type="fig" rid="F1">1A</xref>): greatest length 173 (163–185), width at anterior margin 60 (57–62), anterior margin straight, surface without ornamentation, lateral margins with small incision at bases of setae <italic>d2</italic>. Distance between prodorsal and hysteronotal shields along midline 19 (10–20). Subhumeral setae <italic>c3</italic> narrowly lanceolate, 16 (13–16) × 2 (2–2.5). Posterior part of opisthosoma gradually attenuate posteriorly, without terminal enlargement, width of distal part at level of setae <italic>h2</italic> 37 (35–39). Lateral borders of opisthosoma at level of articulation between trochanter and femur IV S-shaped. Interlobar septum 47 (46–49) in length. Terminal lamella monotonously transparent, with six festoons, incision between inner pair slit-like. Setae <italic>h3</italic> absent, setae <italic>ps2</italic> greatly reduced (Fig. <xref ref-type="fig" rid="F3">3A</xref>). Setae <italic>h2</italic> slightly enlarged and flattened in basal half, greatest width 5 (5.5–6.5) (Figs <xref ref-type="fig" rid="F1">1A</xref>, <xref ref-type="fig" rid="F4">4D</xref>). Dorsal measurements: <italic>c2</italic>:<italic>d2</italic> 37 (41–43), <italic>d2</italic>:<italic>ps1</italic> 128 (118–128).</p><fig id="F1" position="float" orientation="portrait"><object-id xmlns:xlink="http://www.w3.org/1999/xlink" content-type="doi" xlink:type="simple">10.3897/zookeys.1088.80307.figure1</object-id><object-id xmlns:xlink="http://www.w3.org/1999/xlink" content-type="arpha" xlink:type="simple">4AB705BD-481D-5C8D-8D92-55585288CC6E</object-id><label>Figure 1.</label><caption><p><tp:taxon-name><tp:taxon-name-part taxon-name-part-type="genus" reg="Alloptes">Alloptes</tp:taxon-name-part> (<tp:taxon-name-part taxon-name-part-type="subgenus" reg="Conuralloptes">Conuralloptes</tp:taxon-name-part>) <tp:taxon-name-part taxon-name-part-type="species" reg="neolimosae">neolimosae</tp:taxon-name-part></tp:taxon-name> sp. nov., male <bold>A</bold> dorsal view <bold>B</bold> ventral view.</p></caption><graphic xmlns:xlink="http://www.w3.org/1999/xlink" xlink:href="zookeys-1088-081-g001.jpg" position="float" orientation="portrait" xlink:type="simple" id="oo_654847.jpg"><uri content-type="original_file" xlink:type="simple">https://binary.pensoft.net/fig/654847</uri></graphic></fig><p>Epimerites I fused into a Y (Fig. <xref ref-type="fig" rid="F1">1B</xref>). Pregenital sclerites connected to inner ends of epimerites IIIa and anterior margin of paragenital arch, distant from each other (Fig. <xref ref-type="fig" rid="F3">3A</xref>). Genital-anal field 96 (91–103) in length. Genital arch 17 (17–20) × 15 (14–19). Coxal setae <italic>4b</italic> situated posterior to setae <italic>3a</italic>. Setae <italic>4a</italic> on small roughly ovate sclerites. Ventral measurements: <italic>3a</italic>:<italic>4b</italic> 5 (3–5), <italic>4b</italic>:<italic>g</italic> 20 (20–26), <italic>4b</italic>:<italic>4a</italic> 56 (55–63), <italic>g</italic>:<italic>ps3</italic> 26 (23–27), <italic>ps3</italic>:<italic>ps1</italic> 61 (59–66), <italic>4a</italic>:<italic>4a</italic> 88 (85–91).</p><p>Setae <italic>mG</italic>I and <italic>mG</italic>II spine-like, with acute and bluntly rounded apices, respectively (Fig. <xref ref-type="fig" rid="F3">3B, C</xref>). Leg IV 138 (138–150) in length. Tarsus IV 27 (28–31) in length, with claw-like apical process; setae <italic>d</italic> and <italic>e</italic> minute spine-like, seta <italic>e</italic> situated near base of apical process (Fig. <xref ref-type="fig" rid="F3">3E</xref>).</p><p><bold>Female</bold> (Figs <xref ref-type="fig" rid="F2">2</xref>, <xref ref-type="fig" rid="F3">3F–G</xref>, <xref ref-type="fig" rid="F4">4C</xref>; range for 5 paratypes). Idiosoma, length × width, 340–360 × 130–145 (Fig. <xref ref-type="fig" rid="F2">2A</xref>). Hysterosoma 230–245 long. Prodorsal shield: shaped as in male, 80–85 × 78–90, distance between setae <italic>se</italic> 91–100. Setae <italic>c3</italic> lanceolate, 12–14 × 2–2.5. Hysteronotal shield: 240–255 × 54–57, anterior margin straight or slightly concave, surface without ornamentation. Setae <italic>h1</italic> situated anterior to setae <italic>e2</italic>. Setae <italic>f2</italic> and <italic>ps1</italic> present. Distance between prodorsal and hysteronotal shields along midline 17–24. Supranal concavity ovate, separated from terminal cleft. Opisthosomal lobes well developed, approximately as long as wide at base, terminal cleft as an inverted U, 27–30 long (Fig. <xref ref-type="fig" rid="F2">2A</xref>). Dorsal measurements: <italic>c2</italic>:<italic>d2</italic> 55–61, <italic>d2</italic>:<italic>e2</italic> 98–103, <italic>e2</italic>:<italic>h2</italic> 43–50, <italic>h2</italic>:<italic>h3</italic> 20–23, <italic>h2</italic>:<italic>h2</italic> 62–70, <italic>h3</italic>:<italic>h3</italic> 35–45.</p><fig id="F2" position="float" orientation="portrait"><object-id xmlns:xlink="http://www.w3.org/1999/xlink" content-type="doi" xlink:type="simple">10.3897/zookeys.1088.80307.figure2</object-id><object-id xmlns:xlink="http://www.w3.org/1999/xlink" content-type="arpha" xlink:type="simple">40B1A375-19B7-5E02-B3E1-C8E23372C9B5</object-id><label>Figure 2.</label><caption><p><tp:taxon-name><tp:taxon-name-part taxon-name-part-type="genus" reg="Alloptes">Alloptes</tp:taxon-name-part> (<tp:taxon-name-part taxon-name-part-type="subgenus" reg="Conuralloptes">Conuralloptes</tp:taxon-name-part>) <tp:taxon-name-part taxon-name-part-type="species" reg="neolimosae">neolimosae</tp:taxon-name-part></tp:taxon-name> sp. nov., female <bold>A</bold> dorsal view <bold>B</bold> ventral view.</p></caption><graphic xmlns:xlink="http://www.w3.org/1999/xlink" xlink:href="zookeys-1088-081-g002.jpg" position="float" orientation="portrait" xlink:type="simple" id="oo_654848.jpg"><uri content-type="original_file" xlink:type="simple">https://binary.pensoft.net/fig/654848</uri></graphic></fig><fig id="F3" position="float" orientation="portrait"><object-id xmlns:xlink="http://www.w3.org/1999/xlink" content-type="doi" xlink:type="simple">10.3897/zookeys.1088.80307.figure3</object-id><object-id xmlns:xlink="http://www.w3.org/1999/xlink" content-type="arpha" xlink:type="simple">5A3ADAE0-C9DE-56DF-BE31-6549A0A59C0B</object-id><label>Figure 3.</label><caption><p><tp:taxon-name><tp:taxon-name-part taxon-name-part-type="genus" reg="Alloptes">Alloptes</tp:taxon-name-part> (<tp:taxon-name-part taxon-name-part-type="subgenus" reg="Conuralloptes">Conuralloptes</tp:taxon-name-part>) <tp:taxon-name-part taxon-name-part-type="species" reg="neolimosae">neolimosae</tp:taxon-name-part></tp:taxon-name> sp. nov., details <bold>A</bold> opisthosoma of male, dorsal view <bold>B</bold> leg I of male <bold>C</bold> leg II of male <bold>D</bold> leg III of male <bold>E</bold> tibia and tarsus IV of male <bold>F</bold> leg III of female <bold>G</bold> leg IV of female.</p></caption><graphic xmlns:xlink="http://www.w3.org/1999/xlink" xlink:href="zookeys-1088-081-g003.jpg" position="float" orientation="portrait" xlink:type="simple" id="oo_654849.jpg"><uri content-type="original_file" xlink:type="simple">https://binary.pensoft.net/fig/654849</uri></graphic></fig><fig id="F4" position="float" orientation="portrait"><object-id xmlns:xlink="http://www.w3.org/1999/xlink" content-type="doi" xlink:type="simple">10.3897/zookeys.1088.80307.figure4</object-id><object-id xmlns:xlink="http://www.w3.org/1999/xlink" content-type="arpha" xlink:type="simple">BC4EF89A-5BDD-5D71-BE93-65E570BDE321</object-id><label>Figure 4.</label><caption><p><italic><tp:taxon-name><tp:taxon-name-part taxon-name-part-type="genus" reg="Alloptes">Alloptes</tp:taxon-name-part></tp:taxon-name></italic> species <bold>A–D</bold><tp:taxon-name><tp:taxon-name-part taxon-name-part-type="genus" reg="Alloptes">Alloptes</tp:taxon-name-part> (<tp:taxon-name-part taxon-name-part-type="subgenus" reg="Conuralloptes">Conuralloptes</tp:taxon-name-part>) <tp:taxon-name-part taxon-name-part-type="species" reg="neolimosae">neolimosae</tp:taxon-name-part></tp:taxon-name> sp. nov. <bold>E–H</bold><tp:taxon-name><tp:taxon-name-part taxon-name-part-type="genus" reg="Alloptes">A.</tp:taxon-name-part> (<tp:taxon-name-part taxon-name-part-type="subgenus" reg="Conuralloptes">C.</tp:taxon-name-part>) <tp:taxon-name-part taxon-name-part-type="species" reg="limosae">limosae</tp:taxon-name-part></tp:taxon-name>. <bold>A, E</bold> hysteronotal shield of males <bold>B, F</bold> opisthosomal lobes of males <bold>C, G</bold> opisthosomal lobes of females <bold>D, H</bold> setae <italic>h2</italic> of males.</p></caption><graphic xmlns:xlink="http://www.w3.org/1999/xlink" xlink:href="zookeys-1088-081-g004.jpg" position="float" orientation="portrait" xlink:type="simple" id="oo_654850.jpg"><uri content-type="original_file" xlink:type="simple">https://binary.pensoft.net/fig/654850</uri></graphic></fig><p>Bases of trochanters I, II flanked by narrow sclerotized bands connecting bases of corresponding epimerites (Fig. <xref ref-type="fig" rid="F2">2B</xref>). Epimerites IVa barely distinct. Epigynum bow-shaped, 25–26 × 45–47. Ambulacral discs of legs IV extending to or slightly beyond level of setae <italic>f2</italic> (Figs <xref ref-type="fig" rid="F2">2B</xref>, <xref ref-type="fig" rid="F4">4C</xref>).</p></tp:treatment-sec><tp:treatment-sec sec-type="Differential diagnosis" id="SECID0ETIAG"><title>Differential diagnosis.</title><p>Among the 23 previously described species in the subgenus <tp:taxon-name><tp:taxon-name-part taxon-name-part-type="genus" reg="Alloptes"/><tp:taxon-name-part taxon-name-part-type="subgenus" reg="Conuralloptes">Conuralloptes</tp:taxon-name-part></tp:taxon-name> (<xref ref-type="bibr" rid="B12">Gaud 1972</xref>; <xref ref-type="bibr" rid="B33">Vasyukova and Mironov 1991</xref>; <xref ref-type="bibr" rid="B28">Mironov and Palma 2006</xref>; <xref ref-type="bibr" rid="B21">Han et al. 2021</xref>), the new species <tp:taxon-name><tp:taxon-name-part taxon-name-part-type="genus" reg="Alloptes">Alloptes</tp:taxon-name-part> (<tp:taxon-name-part taxon-name-part-type="subgenus" reg="Conuralloptes">C.</tp:taxon-name-part>) <tp:taxon-name-part taxon-name-part-type="species" reg="neolimosae">neolimosae</tp:taxon-name-part></tp:taxon-name> sp. nov. is most similar to <tp:taxon-name><tp:taxon-name-part taxon-name-part-type="genus" reg="Alloptes">A.</tp:taxon-name-part> (<tp:taxon-name-part taxon-name-part-type="subgenus" reg="Conuralloptes">C.</tp:taxon-name-part>) <tp:taxon-name-part taxon-name-part-type="species" reg="limosae">limosae</tp:taxon-name-part></tp:taxon-name> Dubinin, 1951 found on the same host, <italic><tp:taxon-name><tp:taxon-name-part taxon-name-part-type="genus" reg="Limosa">L.</tp:taxon-name-part><tp:taxon-name-part taxon-name-part-type="species" reg="limosa">limosa</tp:taxon-name-part></tp:taxon-name></italic>. These <italic><tp:taxon-name><tp:taxon-name-part taxon-name-part-type="genus" reg="Alloptes">Alloptes</tp:taxon-name-part></tp:taxon-name></italic> species share the following characteristics in males: the pregenital sclerites connecting the paragenital arch and inner ends of epimerites IIIa are widely separated from each other, and setae <italic>ps3</italic> are situated anterior to coxal setae <italic>4a</italic> (<xref ref-type="bibr" rid="B8">Dubinin 1951</xref>; <xref ref-type="bibr" rid="B12">Gaud 1972</xref>; <xref ref-type="bibr" rid="B19">Han and Min 2019a</xref>). <tp:taxon-name><tp:taxon-name-part taxon-name-part-type="genus" reg="Alloptes">Alloptes</tp:taxon-name-part> (<tp:taxon-name-part taxon-name-part-type="subgenus" reg="Conuralloptes">C.</tp:taxon-name-part>) <tp:taxon-name-part taxon-name-part-type="species" reg="neolimosae">neolimosae</tp:taxon-name-part></tp:taxon-name> sp. nov. differs from <tp:taxon-name><tp:taxon-name-part taxon-name-part-type="genus" reg="Alloptes">A.</tp:taxon-name-part> (<tp:taxon-name-part taxon-name-part-type="subgenus" reg="Conuralloptes">C.</tp:taxon-name-part>) <tp:taxon-name-part taxon-name-part-type="species" reg="limosae">limosae</tp:taxon-name-part></tp:taxon-name> in having the following characteristics: in males, the anterior margin of the hysteronotal shield is straight, the lateral margins of the opisthosoma are S-shaped, setae <italic>h2</italic> are enlarged (5.5–6.5 wide) and slightly flattened in the basal half, and the terminal lamella is monotonously transparent without sclerotized patches (Fig. <xref ref-type="fig" rid="F4">4A, B, D</xref>); in females, the terminal cleft is longer (27–30 long), and ambulacral discs of legs IV extend to or slightly beyond the level of setae <italic>f2</italic> (Fig. <xref ref-type="fig" rid="F4">4C</xref>). In males of <tp:taxon-name><tp:taxon-name-part taxon-name-part-type="genus" reg="Alloptes">A.</tp:taxon-name-part> (<tp:taxon-name-part taxon-name-part-type="subgenus" reg="Conuralloptes">C.</tp:taxon-name-part>) <tp:taxon-name-part taxon-name-part-type="species" reg="limosae">limosae</tp:taxon-name-part></tp:taxon-name>, the anterior margin of the hysteronotal shield is slightly concave, the lateral borders of the opisthosoma are straight or slightly concave, setae <italic>h2</italic> are rod-shaped without noticeable expansion, and the terminal lamella has three pairs of small crescent-shaped sclerites (Fig. <xref ref-type="fig" rid="F4">4E, F, H</xref>); in females, the terminal cleft is shorter (20–21 long), and ambulacral discs of legs IV extend to the level of setae <italic>h2</italic> (Fig. <xref ref-type="fig" rid="F4">4G</xref>).</p></tp:treatment-sec><tp:treatment-sec sec-type="remarks" id="SECID0ESNAG"><title>Remarks.</title><p>The specimens of <tp:taxon-name><tp:taxon-name-part taxon-name-part-type="genus" reg="Alloptes">A.</tp:taxon-name-part> (<tp:taxon-name-part taxon-name-part-type="subgenus" reg="Conuralloptes">C.</tp:taxon-name-part>) <tp:taxon-name-part taxon-name-part-type="species" reg="limosae">limosae</tp:taxon-name-part></tp:taxon-name> used here to illustrate morphological differences are those examined by <xref ref-type="bibr" rid="B19">Han and Min (2019a)</xref>.</p><p>In contrast to the original description of <tp:taxon-name><tp:taxon-name-part taxon-name-part-type="genus" reg="Alloptes">A.</tp:taxon-name-part> (<tp:taxon-name-part taxon-name-part-type="subgenus" reg="Conuralloptes">C.</tp:taxon-name-part>) <tp:taxon-name-part taxon-name-part-type="species" reg="limosae">limosae</tp:taxon-name-part></tp:taxon-name> by <xref ref-type="bibr" rid="B8">Dubinin (1951</xref>: fig. 65) and the illustration by <xref ref-type="bibr" rid="B33">Vasyukova and Mironov (1991</xref>: fig. 72), the drawing of that species by <xref ref-type="bibr" rid="B12">Gaud (1972</xref>: fig. 26a) clearly shows that the males are characterized by an opisthosoma having distinctly S-shaped lateral margins and enlarged setae <italic>h2</italic>. This tends to indicate that the specimens examined by Gaud are probably those of the same species we describe herein, <tp:taxon-name><tp:taxon-name-part taxon-name-part-type="genus" reg="Alloptes">A.</tp:taxon-name-part> (<tp:taxon-name-part taxon-name-part-type="subgenus" reg="Conuralloptes">C.</tp:taxon-name-part>) <tp:taxon-name-part taxon-name-part-type="species" reg="neolimosae">neolimosae</tp:taxon-name-part></tp:taxon-name> sp. nov.</p><p>The occurrence of two closely related species of the genus <italic><tp:taxon-name><tp:taxon-name-part taxon-name-part-type="genus" reg="Alloptes">Alloptes</tp:taxon-name-part></tp:taxon-name></italic> on <italic><tp:taxon-name><tp:taxon-name-part taxon-name-part-type="genus" reg="Limosa">Limosa</tp:taxon-name-part><tp:taxon-name-part taxon-name-part-type="species" reg="limosa">limosa</tp:taxon-name-part></tp:taxon-name></italic> could most probably be explained by their origin from the common ancestor in different parts of the geographic range of this host. The black-tailed godwit has a very wide nesting range in Eurasia, from Iceland to Chukotka peninsular, which is split into several isolated populations in eastern part of Asia (<xref ref-type="bibr" rid="B17">Gill et al. 2021</xref>; <xref ref-type="bibr" rid="B34">Zhu et al. 2021</xref>). Since we found both mites, <tp:taxon-name><tp:taxon-name-part taxon-name-part-type="genus" reg="Alloptes">A.</tp:taxon-name-part> (<tp:taxon-name-part taxon-name-part-type="subgenus" reg="Conuralloptes">C.</tp:taxon-name-part>) <tp:taxon-name-part taxon-name-part-type="species" reg="limosae">limosae</tp:taxon-name-part></tp:taxon-name> and <tp:taxon-name><tp:taxon-name-part taxon-name-part-type="genus" reg="Alloptes">A.</tp:taxon-name-part> (<tp:taxon-name-part taxon-name-part-type="subgenus" reg="Conuralloptes">C.</tp:taxon-name-part>) <tp:taxon-name-part taxon-name-part-type="species" reg="neolimosae">neolimosae</tp:taxon-name-part></tp:taxon-name> sp. nov., on the same individual of <italic><tp:taxon-name><tp:taxon-name-part taxon-name-part-type="genus" reg="Limosa">Limosa</tp:taxon-name-part><tp:taxon-name-part taxon-name-part-type="species" reg="limosa">limosa</tp:taxon-name-part></tp:taxon-name></italic>, it is possible to speculate that bird populations where these species originated are presently mixed or rejoined.</p></tp:treatment-sec><tp:treatment-sec sec-type="etymology" id="SECID0EZRAG"><title>Etymology.</title><p>The Latin prefix <italic>neo</italic> (new) of the specific name reflects the close affinity to the previously described <tp:taxon-name><tp:taxon-name-part taxon-name-part-type="genus" reg="Alloptes">A.</tp:taxon-name-part> (<tp:taxon-name-part taxon-name-part-type="subgenus" reg="Conuralloptes">C.</tp:taxon-name-part>) <tp:taxon-name-part taxon-name-part-type="species" reg="limosae">limosae</tp:taxon-name-part></tp:taxon-name>.</p></tp:treatment-sec><tp:treatment-sec sec-type="Molecular data" id="SECID0EPSAG"><title>Molecular data.</title><p>We obtained a 582 bp fragment sequence of the <abbrev xmlns:xlink="http://www.w3.org/1999/xlink" xlink:title="mitochondrial cytochrome c oxidase subunit I" id="ABBRID0EVSAG" xlink:type="simple">COI</abbrev> gene from four individuals of <tp:taxon-name><tp:taxon-name-part taxon-name-part-type="genus" reg="Alloptes">Alloptes</tp:taxon-name-part> (<tp:taxon-name-part taxon-name-part-type="subgenus" reg="Conuralloptes">C.</tp:taxon-name-part>) <tp:taxon-name-part taxon-name-part-type="species" reg="neolimosae">neolimosae</tp:taxon-name-part></tp:taxon-name> sp. nov. (<abbrev xmlns:xlink="http://www.w3.org/1999/xlink" xlink:title="National Institute of Biological Resources" id="ABBRID0EHTAG" xlink:type="simple">NIBR</abbrev> no. NIBRIV0000895972–73, NIBRIV0000895980, NIBRIV0000895983), and the <abbrev xmlns:xlink="http://www.w3.org/1999/xlink" xlink:title="mitochondrial cytochrome c oxidase subunit I" id="ABBRID0ELTAG" xlink:type="simple">COI</abbrev> sequences were deposited in GenBank with <abbrev xmlns:xlink="http://www.w3.org/1999/xlink" xlink:title="National Center for Biotechnology Information" id="ABBRID0EPTAG" xlink:type="simple">NCBI</abbrev> accession numbers <ext-link xmlns:xlink="http://www.w3.org/1999/xlink" ext-link-type="gen" xlink:href="OM102971" xlink:type="simple">OM102971</ext-link>–<ext-link xmlns:xlink="http://www.w3.org/1999/xlink" ext-link-type="gen" xlink:href="OM102974" xlink:type="simple">OM102974</ext-link>. Intraspecific genetic distances based on 531 bp sequences of the <abbrev xmlns:xlink="http://www.w3.org/1999/xlink" xlink:title="mitochondrial cytochrome c oxidase subunit I" id="ABBRID0E4TAG" xlink:type="simple">COI</abbrev> gene from <tp:taxon-name><tp:taxon-name-part taxon-name-part-type="genus" reg="Alloptes">A.</tp:taxon-name-part> (<tp:taxon-name-part taxon-name-part-type="subgenus" reg="Conuralloptes">C.</tp:taxon-name-part>) <tp:taxon-name-part taxon-name-part-type="species" reg="neolimosae">neolimosae</tp:taxon-name-part></tp:taxon-name> ranged from 0.0% to 0.2%. Comparatively, interspecific genetic distances within the genus <italic><tp:taxon-name><tp:taxon-name-part taxon-name-part-type="genus" reg="Alloptes">Alloptes</tp:taxon-name-part></tp:taxon-name></italic> ranged from 16.6% to 30.1%, with that between <tp:taxon-name><tp:taxon-name-part taxon-name-part-type="genus" reg="Alloptes">A.</tp:taxon-name-part> (<tp:taxon-name-part taxon-name-part-type="subgenus" reg="Conuralloptes">C.</tp:taxon-name-part>) <tp:taxon-name-part taxon-name-part-type="species" reg="neolimosae">neolimosae</tp:taxon-name-part></tp:taxon-name> and <tp:taxon-name><tp:taxon-name-part taxon-name-part-type="genus" reg="Alloptes">A.</tp:taxon-name-part> (<tp:taxon-name-part taxon-name-part-type="subgenus" reg="Conuralloptes">C.</tp:taxon-name-part>) <tp:taxon-name-part taxon-name-part-type="species" reg="limosae">limosae</tp:taxon-name-part></tp:taxon-name> being 21.7% (Table <xref ref-type="table" rid="T2">2</xref>).</p><table-wrap id="T2" position="float" orientation="portrait"><label>Table 2.</label><caption><p>Pairwise genetic distances (Kimura two-parameter) among 11 <italic><tp:taxon-name><tp:taxon-name-part taxon-name-part-type="genus" reg="Alloptes">Alloptes</tp:taxon-name-part></tp:taxon-name></italic> species based on mitochondrial cytochrome <italic>c</italic> oxidase subunit I (<abbrev xmlns:xlink="http://www.w3.org/1999/xlink" xlink:title="mitochondrial cytochrome c oxidase subunit I" id="ABBRID0EIWAG" xlink:type="simple">COI</abbrev>) sequences.</p></caption><table id="TID0E6NBG" rules="all"><tbody><tr><th rowspan="2" colspan="1">Species (Genbank accession no.)</th><th rowspan="1" colspan="13"><abbrev xmlns:xlink="http://www.w3.org/1999/xlink" xlink:title="mitochondrial cytochrome c oxidase subunit I" id="ABBRID0EYWAG" xlink:type="simple">COI</abbrev> distances (%)</th></tr><tr><th rowspan="1" colspan="1">1</th><th rowspan="1" colspan="1">2</th><th rowspan="1" colspan="1">3</th><th rowspan="1" colspan="1">4</th><th rowspan="1" colspan="1">5</th><th rowspan="1" colspan="1">6</th><th rowspan="1" colspan="1">7</th><th rowspan="1" colspan="1">8</th><th rowspan="1" colspan="1">9</th><th rowspan="1" colspan="1">10</th><th rowspan="1" colspan="1">11</th><th rowspan="1" colspan="1">12</th><th rowspan="1" colspan="1">13</th></tr><tr><td rowspan="1" colspan="1">1. <tp:taxon-name><tp:taxon-name-part taxon-name-part-type="genus" reg="Alloptes">Alloptes</tp:taxon-name-part> (<tp:taxon-name-part taxon-name-part-type="subgenus" reg="Conuralloptes">Conuralloptes</tp:taxon-name-part>) <tp:taxon-name-part taxon-name-part-type="species" reg="neolimosae">neolimosae</tp:taxon-name-part></tp:taxon-name> sp. nov. (<ext-link xmlns:xlink="http://www.w3.org/1999/xlink" ext-link-type="gen" xlink:href="OM102971" xlink:type="simple">OM102971</ext-link>)</td><td rowspan="1" colspan="1"/><td rowspan="1" colspan="1"/><td rowspan="1" colspan="1"/><td rowspan="1" colspan="1"/><td rowspan="1" colspan="1"/><td rowspan="1" colspan="1"/><td rowspan="1" colspan="1"/><td rowspan="1" colspan="1"/><td rowspan="1" colspan="1"/><td rowspan="1" colspan="1"/><td rowspan="1" colspan="1"/><td rowspan="1" colspan="1"/><td rowspan="1" colspan="1"/></tr><tr><td rowspan="1" colspan="1">2. <tp:taxon-name><tp:taxon-name-part taxon-name-part-type="genus" reg="Alloptes">Alloptes</tp:taxon-name-part> (<tp:taxon-name-part taxon-name-part-type="subgenus" reg="Conuralloptes">C.</tp:taxon-name-part>) <tp:taxon-name-part taxon-name-part-type="species" reg="neolimosae">neolimosae</tp:taxon-name-part></tp:taxon-name> sp. nov. (<ext-link xmlns:xlink="http://www.w3.org/1999/xlink" ext-link-type="gen" xlink:href="OM102972" xlink:type="simple">OM102972</ext-link>)</td><td rowspan="1" colspan="1">0.2</td><td rowspan="1" colspan="1"/><td rowspan="1" colspan="1"/><td rowspan="1" colspan="1"/><td rowspan="1" colspan="1"/><td rowspan="1" colspan="1"/><td rowspan="1" colspan="1"/><td rowspan="1" colspan="1"/><td rowspan="1" colspan="1"/><td rowspan="1" colspan="1"/><td rowspan="1" colspan="1"/><td rowspan="1" colspan="1"/><td rowspan="1" colspan="1"/></tr><tr><td rowspan="1" colspan="1">3. <tp:taxon-name><tp:taxon-name-part taxon-name-part-type="genus" reg="Alloptes">Alloptes</tp:taxon-name-part> (<tp:taxon-name-part taxon-name-part-type="subgenus" reg="Conuralloptes">C.</tp:taxon-name-part>) <tp:taxon-name-part taxon-name-part-type="species" reg="neolimosae">neolimosae</tp:taxon-name-part></tp:taxon-name> sp. nov. (<ext-link xmlns:xlink="http://www.w3.org/1999/xlink" ext-link-type="gen" xlink:href="OM102973" xlink:type="simple">OM102973</ext-link>)</td><td rowspan="1" colspan="1">0.2</td><td rowspan="1" colspan="1">0.0</td><td rowspan="1" colspan="1"/><td rowspan="1" colspan="1"/><td rowspan="1" colspan="1"/><td rowspan="1" colspan="1"/><td rowspan="1" colspan="1"/><td rowspan="1" colspan="1"/><td rowspan="1" colspan="1"/><td rowspan="1" colspan="1"/><td rowspan="1" colspan="1"/><td rowspan="1" colspan="1"/><td rowspan="1" colspan="1"/></tr><tr><td rowspan="1" colspan="1">4. <tp:taxon-name><tp:taxon-name-part taxon-name-part-type="genus" reg="Alloptes">Alloptes</tp:taxon-name-part> (<tp:taxon-name-part taxon-name-part-type="subgenus" reg="Conuralloptes">C.</tp:taxon-name-part>) <tp:taxon-name-part taxon-name-part-type="species" reg="neolimosae">neolimosae</tp:taxon-name-part></tp:taxon-name> sp. nov. (<ext-link xmlns:xlink="http://www.w3.org/1999/xlink" ext-link-type="gen" xlink:href="OM102974" xlink:type="simple">OM102974</ext-link>)</td><td rowspan="1" colspan="1">0.2</td><td rowspan="1" colspan="1">0.0</td><td rowspan="1" colspan="1">0.0</td><td rowspan="1" colspan="1"/><td rowspan="1" colspan="1"/><td rowspan="1" colspan="1"/><td rowspan="1" colspan="1"/><td rowspan="1" colspan="1"/><td rowspan="1" colspan="1"/><td rowspan="1" colspan="1"/><td rowspan="1" colspan="1"/><td rowspan="1" colspan="1"/><td rowspan="1" colspan="1"/></tr><tr><td rowspan="1" colspan="1">5. <tp:taxon-name><tp:taxon-name-part taxon-name-part-type="genus" reg="Alloptes">Alloptes</tp:taxon-name-part> (<tp:taxon-name-part taxon-name-part-type="subgenus" reg="Alloptes">Alloptes</tp:taxon-name-part>) <tp:taxon-name-part taxon-name-part-type="species" reg="aschizurus">aschizurus</tp:taxon-name-part></tp:taxon-name> (<ext-link xmlns:xlink="http://www.w3.org/1999/xlink" ext-link-type="gen" xlink:href="MZ489638" xlink:type="simple">MZ489638</ext-link>)</td><td rowspan="1" colspan="1">24.1</td><td rowspan="1" colspan="1">24.3</td><td rowspan="1" colspan="1">24.3</td><td rowspan="1" colspan="1">24.3</td><td rowspan="1" colspan="1"/><td rowspan="1" colspan="1"/><td rowspan="1" colspan="1"/><td rowspan="1" colspan="1"/><td rowspan="1" colspan="1"/><td rowspan="1" colspan="1"/><td rowspan="1" colspan="1"/><td rowspan="1" colspan="1"/><td rowspan="1" colspan="1"/></tr><tr><td rowspan="1" colspan="1">6. <tp:taxon-name><tp:taxon-name-part taxon-name-part-type="genus" reg="Alloptes">Alloptes</tp:taxon-name-part> (<tp:taxon-name-part taxon-name-part-type="subgenus" reg="Apodalloptes">Apodalloptes</tp:taxon-name-part>) <tp:taxon-name-part taxon-name-part-type="species" reg="orthogramme">orthogramme</tp:taxon-name-part></tp:taxon-name> (<ext-link xmlns:xlink="http://www.w3.org/1999/xlink" ext-link-type="gen" xlink:href="MK456598" xlink:type="simple">MK456598</ext-link>)</td><td rowspan="1" colspan="1">20.8</td><td rowspan="1" colspan="1">21.1</td><td rowspan="1" colspan="1">21.1</td><td rowspan="1" colspan="1">21.1</td><td rowspan="1" colspan="1">26.5</td><td rowspan="1" colspan="1"/><td rowspan="1" colspan="1"/><td rowspan="1" colspan="1"/><td rowspan="1" colspan="1"/><td rowspan="1" colspan="1"/><td rowspan="1" colspan="1"/><td rowspan="1" colspan="1"/><td rowspan="1" colspan="1"/></tr><tr><td rowspan="1" colspan="1">7. <tp:taxon-name><tp:taxon-name-part taxon-name-part-type="genus" reg="Alloptes">Alloptes</tp:taxon-name-part> (<tp:taxon-name-part taxon-name-part-type="subgenus" reg="Conuralloptes">C.</tp:taxon-name-part>) <tp:taxon-name-part taxon-name-part-type="species" reg="calidridis">calidridis</tp:taxon-name-part></tp:taxon-name> (<ext-link xmlns:xlink="http://www.w3.org/1999/xlink" ext-link-type="gen" xlink:href="KU203101" xlink:type="simple">KU203101</ext-link>)</td><td rowspan="1" colspan="1">22.6</td><td rowspan="1" colspan="1">22.9</td><td rowspan="1" colspan="1">22.9</td><td rowspan="1" colspan="1">22.9</td><td rowspan="1" colspan="1">19.9</td><td rowspan="1" colspan="1">20.1</td><td rowspan="1" colspan="1"/><td rowspan="1" colspan="1"/><td rowspan="1" colspan="1"/><td rowspan="1" colspan="1"/><td rowspan="1" colspan="1"/><td rowspan="1" colspan="1"/><td rowspan="1" colspan="1"/></tr><tr><td rowspan="1" colspan="1">8. <tp:taxon-name><tp:taxon-name-part taxon-name-part-type="genus" reg="Alloptes">Alloptes</tp:taxon-name-part> (<tp:taxon-name-part taxon-name-part-type="subgenus" reg="Calidris">C.</tp:taxon-name-part>) <tp:taxon-name-part taxon-name-part-type="species" reg="chionis">chionis</tp:taxon-name-part></tp:taxon-name> (<ext-link xmlns:xlink="http://www.w3.org/1999/xlink" ext-link-type="gen" xlink:href="MZ489639" xlink:type="simple">MZ489639</ext-link>)</td><td rowspan="1" colspan="1">22.5</td><td rowspan="1" colspan="1">22.8</td><td rowspan="1" colspan="1">22.8</td><td rowspan="1" colspan="1">22.8</td><td rowspan="1" colspan="1">26.4</td><td rowspan="1" colspan="1">19.9</td><td rowspan="1" colspan="1">21.0</td><td rowspan="1" colspan="1"/><td rowspan="1" colspan="1"/><td rowspan="1" colspan="1"/><td rowspan="1" colspan="1"/><td rowspan="1" colspan="1"/><td rowspan="1" colspan="1"/></tr><tr><td rowspan="1" colspan="1">9. <tp:taxon-name><tp:taxon-name-part taxon-name-part-type="genus" reg="Alloptes">Alloptes</tp:taxon-name-part> (<tp:taxon-name-part taxon-name-part-type="subgenus" reg="Conuralloptes">C.</tp:taxon-name-part>) <tp:taxon-name-part taxon-name-part-type="species" reg="limosae">limosae</tp:taxon-name-part></tp:taxon-name> (<ext-link xmlns:xlink="http://www.w3.org/1999/xlink" ext-link-type="gen" xlink:href="MK456600" xlink:type="simple">MK456600</ext-link>)</td><td rowspan="1" colspan="1">21.7</td><td rowspan="1" colspan="1">21.7</td><td rowspan="1" colspan="1">21.7</td><td rowspan="1" colspan="1">21.7</td><td rowspan="1" colspan="1">25.0</td><td rowspan="1" colspan="1">20.8</td><td rowspan="1" colspan="1">20.2</td><td rowspan="1" colspan="1">21.2</td><td rowspan="1" colspan="1"/><td rowspan="1" colspan="1"/><td rowspan="1" colspan="1"/><td rowspan="1" colspan="1"/><td rowspan="1" colspan="1"/></tr><tr><td rowspan="1" colspan="1">10. <tp:taxon-name><tp:taxon-name-part taxon-name-part-type="genus" reg="Alloptes">Alloptes</tp:taxon-name-part> (<tp:taxon-name-part taxon-name-part-type="subgenus" reg="Calidris">C.</tp:taxon-name-part>) <tp:taxon-name-part taxon-name-part-type="species" reg="procerus">procerus</tp:taxon-name-part></tp:taxon-name> (<ext-link xmlns:xlink="http://www.w3.org/1999/xlink" ext-link-type="gen" xlink:href="MK456602" xlink:type="simple">MK456602</ext-link>)</td><td rowspan="1" colspan="1">21.0</td><td rowspan="1" colspan="1">21.2</td><td rowspan="1" colspan="1">21.2</td><td rowspan="1" colspan="1">21.2</td><td rowspan="1" colspan="1">23.5</td><td rowspan="1" colspan="1">19.7</td><td rowspan="1" colspan="1">18.7</td><td rowspan="1" colspan="1">19.2</td><td rowspan="1" colspan="1">16.6</td><td rowspan="1" colspan="1"/><td rowspan="1" colspan="1"/><td rowspan="1" colspan="1"/><td rowspan="1" colspan="1"/></tr><tr><td rowspan="1" colspan="1">11. <tp:taxon-name><tp:taxon-name-part taxon-name-part-type="genus" reg="Alloptes">Alloptes</tp:taxon-name-part> (<tp:taxon-name-part taxon-name-part-type="subgenus" reg="Sternalloptes">Sternalloptes</tp:taxon-name-part>) <tp:taxon-name-part taxon-name-part-type="species" reg="antarcticus">antarcticus</tp:taxon-name-part></tp:taxon-name> (<ext-link xmlns:xlink="http://www.w3.org/1999/xlink" ext-link-type="gen" xlink:href="MZ489641" xlink:type="simple">MZ489641</ext-link>)</td><td rowspan="1" colspan="1">24.3</td><td rowspan="1" colspan="1">24.3</td><td rowspan="1" colspan="1">24.3</td><td rowspan="1" colspan="1">24.3</td><td rowspan="1" colspan="1">25.2</td><td rowspan="1" colspan="1">22.6</td><td rowspan="1" colspan="1">21.8</td><td rowspan="1" colspan="1">26.8</td><td rowspan="1" colspan="1">24.9</td><td rowspan="1" colspan="1">24.6</td><td rowspan="1" colspan="1"/><td rowspan="1" colspan="1"/><td rowspan="1" colspan="1"/></tr><tr><td rowspan="1" colspan="1">12. <tp:taxon-name><tp:taxon-name-part taxon-name-part-type="genus" reg="Alloptes">Alloptes</tp:taxon-name-part> (<tp:taxon-name-part taxon-name-part-type="subgenus" reg="Stercorarius">S.</tp:taxon-name-part>) <tp:taxon-name-part taxon-name-part-type="species" reg="fauri">fauri</tp:taxon-name-part></tp:taxon-name> (<ext-link xmlns:xlink="http://www.w3.org/1999/xlink" ext-link-type="gen" xlink:href="MK456605" xlink:type="simple">MK456605</ext-link>)</td><td rowspan="1" colspan="1">26.0</td><td rowspan="1" colspan="1">26.3</td><td rowspan="1" colspan="1">26.3</td><td rowspan="1" colspan="1">26.3</td><td rowspan="1" colspan="1">28.6</td><td rowspan="1" colspan="1">25.9</td><td rowspan="1" colspan="1">28.2</td><td rowspan="1" colspan="1">28.4</td><td rowspan="1" colspan="1">24.9</td><td rowspan="1" colspan="1">24.6</td><td rowspan="1" colspan="1">24.6</td><td rowspan="1" colspan="1"/><td rowspan="1" colspan="1"/></tr><tr><td rowspan="1" colspan="1">13. <tp:taxon-name><tp:taxon-name-part taxon-name-part-type="genus" reg="Alloptes">Alloptes</tp:taxon-name-part> (<tp:taxon-name-part taxon-name-part-type="subgenus" reg="Stercorarius">S.</tp:taxon-name-part>) <tp:taxon-name-part taxon-name-part-type="species" reg="obtusolobus">obtusolobus</tp:taxon-name-part></tp:taxon-name> (<ext-link xmlns:xlink="http://www.w3.org/1999/xlink" ext-link-type="gen" xlink:href="KU203100" xlink:type="simple">KU203100</ext-link>)</td><td rowspan="1" colspan="1">29.3</td><td rowspan="1" colspan="1">29.5</td><td rowspan="1" colspan="1">29.5</td><td rowspan="1" colspan="1">29.5</td><td rowspan="1" colspan="1">25.6</td><td rowspan="1" colspan="1">30.1</td><td rowspan="1" colspan="1">26.6</td><td rowspan="1" colspan="1">25.0</td><td rowspan="1" colspan="1">30.1</td><td rowspan="1" colspan="1">28.2</td><td rowspan="1" colspan="1">27.0</td><td rowspan="1" colspan="1">26.7</td><td rowspan="1" colspan="1"/></tr><tr><td rowspan="1" colspan="1">14. <tp:taxon-name><tp:taxon-name-part taxon-name-part-type="genus" reg="Alloptes">Alloptes</tp:taxon-name-part> (<tp:taxon-name-part taxon-name-part-type="subgenus" reg="Stercorarius">S.</tp:taxon-name-part>) <tp:taxon-name-part taxon-name-part-type="species" reg="stercorarii">stercorarii</tp:taxon-name-part></tp:taxon-name> (<ext-link xmlns:xlink="http://www.w3.org/1999/xlink" ext-link-type="gen" xlink:href="KF018833" xlink:type="simple">KF018833</ext-link>)</td><td rowspan="1" colspan="1">24.7</td><td rowspan="1" colspan="1">24.7</td><td rowspan="1" colspan="1">24.7</td><td rowspan="1" colspan="1">24.7</td><td rowspan="1" colspan="1">24.2</td><td rowspan="1" colspan="1">22.1</td><td rowspan="1" colspan="1">21.5</td><td rowspan="1" colspan="1">23.0</td><td rowspan="1" colspan="1">22.8</td><td rowspan="1" colspan="1">25.3</td><td rowspan="1" colspan="1">17.8</td><td rowspan="1" colspan="1">23.0</td><td rowspan="1" colspan="1">24.6</td></tr></tbody></table></table-wrap></tp:treatment-sec><ref-list><ref id="B12"><mixed-citation xmlns:xlink="http://www.w3.org/1999/xlink" xlink:type="simple"><person-group><name name-style="western"><surname>Gaud</surname><given-names>J</given-names></name></person-group> (<year>1972</year>) Acariens sarcoptiformes plumicoles (<tp:taxon-name><tp:taxon-name-part taxon-name-part-type="superfamily">Analgoidea</tp:taxon-name-part></tp:taxon-name>): parasites sur les oiseaux <tp:taxon-name><tp:taxon-name-part taxon-name-part-type="order">Charadriiformes</tp:taxon-name-part></tp:taxon-name> d’Afrique. Annales du Musée Royale de l’Afrique Centrale, Série in-8°, Sciences Zoologiques 193: 1–116.</mixed-citation></ref><ref id="B33"><mixed-citation xmlns:xlink="http://www.w3.org/1999/xlink" xlink:type="simple"><person-group><name name-style="western"><surname>Vasyukova</surname><given-names>TT</given-names></name><name name-style="western"><surname>Mironov</surname><given-names>SV</given-names></name></person-group> (<year>1991</year>) <source>Feather mites of <tp:taxon-name><tp:taxon-name-part taxon-name-part-type="order">Anseriformes</tp:taxon-name-part></tp:taxon-name> and <tp:taxon-name><tp:taxon-name-part taxon-name-part-type="order">Charadriiformes</tp:taxon-name-part></tp:taxon-name> of Yakutia. Systematics.</source><publisher-name>Nauka</publisher-name>, <publisher-loc>Siberian Dept, Novosibirsk</publisher-loc>, <size units="page">200 pp</size>. [In Russian]</mixed-citation></ref><ref id="B28"><mixed-citation xmlns:xlink="http://www.w3.org/1999/xlink" xlink:type="simple"><person-group><name name-style="western"><surname>Mironov</surname><given-names>SV</given-names></name><name name-style="western"><surname>Palma</surname><given-names>RL</given-names></name></person-group> (<year>2006</year>) <article-title>Two new feather mite species (<tp:taxon-name><tp:taxon-name-part taxon-name-part-type="subclass">Acari</tp:taxon-name-part></tp:taxon-name>: <tp:taxon-name><tp:taxon-name-part taxon-name-part-type="superfamily">Analgoidea</tp:taxon-name-part></tp:taxon-name>) from the Tuamotu sandpiper <italic><tp:taxon-name><tp:taxon-name-part taxon-name-part-type="genus">Aechmorhynchus</tp:taxon-name-part><tp:taxon-name-part taxon-name-part-type="species">parvirostris</tp:taxon-name-part></tp:taxon-name></italic> (<tp:taxon-name><tp:taxon-name-part taxon-name-part-type="order">Charadriiformes</tp:taxon-name-part></tp:taxon-name>: <tp:taxon-name><tp:taxon-name-part taxon-name-part-type="family">Scolopacidae</tp:taxon-name-part></tp:taxon-name>).</article-title><source>Tuhinga—Records of the Museum of New Zealand Te Papa Tongarewa</source><volume>17</volume>: <fpage>49</fpage>–<lpage>59</lpage>.</mixed-citation></ref><ref id="B21"><mixed-citation xmlns:xlink="http://www.w3.org/1999/xlink" xlink:type="simple"><person-group><name name-style="western"><surname>Han</surname><given-names>YD</given-names></name><name name-style="western"><surname>Mironov</surname><given-names>SV</given-names></name><name name-style="western"><surname>Kim</surname><given-names>JH</given-names></name><name name-style="western"><surname>Min</surname><given-names>GS</given-names></name></person-group> (<year>2021</year>) <article-title>Feather mites (<tp:taxon-name><tp:taxon-name-part taxon-name-part-type="superorder">Acariformes</tp:taxon-name-part></tp:taxon-name>, <tp:taxon-name><tp:taxon-name-part taxon-name-part-type="order">Astigmata</tp:taxon-name-part></tp:taxon-name>) from marine birds of the Barton Peninsula (King George Island, Antarctica), with descriptions of two new species.</article-title><source>ZooKeys</source><volume>1061</volume>: <fpage>109</fpage>–<lpage>130</lpage>. <ext-link xlink:href="10.3897/zookeys.1061.71212" ext-link-type="doi" xlink:type="simple">https://doi.org/10.3897/zookeys.1061.71212</ext-link></mixed-citation></ref><ref id="B8"><mixed-citation xmlns:xlink="http://www.w3.org/1999/xlink" xlink:type="simple"><person-group><name name-style="western"><surname>Dubinin</surname><given-names>VB</given-names></name></person-group> (<year>1951</year>) <article-title>Feather mites of birds of the Baraba Steppe. Report I. Feather mites of waterfowl and wading birds of the orders of rails, grebes, palmipedes, anserines, herons, gulls and limicoles.</article-title><source>Parazitologicheskii Sbornik</source><volume>13</volume>: <fpage>120</fpage>–<lpage>256</lpage>. [In Russian]</mixed-citation></ref><ref id="B19"><mixed-citation xmlns:xlink="http://www.w3.org/1999/xlink" xlink:type="simple"><person-group><name name-style="western"><surname>Han</surname><given-names>YD</given-names></name><name name-style="western"><surname>Min</surname><given-names>GS</given-names></name></person-group> (<year>2019a</year>) <article-title>Four unrecorded species of genus <italic><tp:taxon-name><tp:taxon-name-part taxon-name-part-type="genus">Alloptes</tp:taxon-name-part></tp:taxon-name></italic> (<tp:taxon-name><tp:taxon-name-part taxon-name-part-type="subclass">Acari</tp:taxon-name-part></tp:taxon-name>: <tp:taxon-name><tp:taxon-name-part taxon-name-part-type="order">Sarcoptiformes</tp:taxon-name-part></tp:taxon-name>: <tp:taxon-name><tp:taxon-name-part taxon-name-part-type="family">Alloptidae</tp:taxon-name-part></tp:taxon-name>) from charadriiform birds in South Korea.</article-title><source>Animal Systematics, Evolution and Diversity</source><volume>35</volume>(<issue>2</issue>): <fpage>63</fpage>–<lpage>72</lpage>. <ext-link xlink:href="10.5635/ASED.2019.35.2.005" ext-link-type="doi" xlink:type="simple">https://doi.org/10.5635/ASED.2019.35.2.005</ext-link></mixed-citation></ref><ref id="B17"><mixed-citation xmlns:xlink="http://www.w3.org/1999/xlink" xlink:type="simple"><person-group><name name-style="western"><surname>Gill</surname><given-names>F</given-names></name><name name-style="western"><surname>Donsker</surname><given-names>D</given-names></name><name name-style="western"><surname>Rasmussen</surname><given-names>P [Eds]</given-names></name></person-group> (<year>2021</year>) IOC World Bird List (v. 11.2). <ext-link xlink:href="http://www.worldbirdnames.org/" ext-link-type="uri" xlink:type="simple">http://www.worldbirdnames.org/</ext-link> [Accessed on: 2021-7-15]</mixed-citation></ref><ref id="B34"><mixed-citation xmlns:xlink="http://www.w3.org/1999/xlink" xlink:type="simple"><person-group><name name-style="western"><surname>Zhu</surname><given-names>BR</given-names></name><name name-style="western"><surname>Verkuil</surname><given-names>YI</given-names></name><name name-style="western"><surname>Conklin</surname><given-names>JR</given-names></name><name name-style="western"><surname>Yang</surname><given-names>A</given-names></name><name name-style="western"><surname>Lei</surname><given-names>W</given-names></name><name name-style="western"><surname>Alves</surname><given-names>JA</given-names></name><name name-style="western"><surname>Hassell</surname><given-names>CJ</given-names></name><name name-style="western"><surname>Dorofeev</surname><given-names>D</given-names></name><name name-style="western"><surname>Zhang</surname><given-names>Z</given-names></name><name name-style="western"><surname>Piersma</surname><given-names>T</given-names></name></person-group> (<year>2021</year>) <article-title>Discovery of a morphologically and genetically distinct population of Black‐tailed Godwits in the East Asian‐Australasian Flyway.</article-title><source>Ibis</source><volume>163</volume>(<issue>2</issue>): <fpage>448</fpage>–<lpage>462</lpage>. <ext-link xlink:href="10.1111/ibi.12890" ext-link-type="doi" xlink:type="simple">https://doi.org/10.1111/ibi.12890</ext-link></mixed-citation></ref></ref-list></tp:taxon-treatment>
