# Supplementary material for: ﻿Two new species of feather mites (Acariformes, Astigmata) from the black-tailed godwit, Limosalimosa (Charadriiformes, Scolopacidae), in Korea
Source: Zookeys. 2022 Mar 8;1088:81–97. doi: 10.3897/zookeys.1088.80307 (PMC8924123; doi:10.3897/zookeys.1088.80307)
Supplement: XML Treatment for Phyllochaeta limosae [file zookeys.1088.80307-treatment2.xml]

<!DOCTYPE tp:taxon-treatment
  PUBLIC "-//TaxonX//DTD Taxonomic Treatment Publishing DTD v0 20100105//EN" "tax-treatment-NSO.dtd">
<tp:taxon-treatment xmlns:tp="http://www.plazi.org/taxpub"><tp:treatment-meta><kwd-group><label>Taxon classification</label><kwd>
                  <named-content content-type="kingdom">Animalia</named-content>
                </kwd><kwd>
                  <named-content content-type="order">Sarcoptiformes</named-content>
                </kwd><kwd>
                  <named-content content-type="family">Syringobiidae</named-content>
                </kwd></kwd-group><mixed-citation publication-type="journal"><person-group><name><surname>Han</surname><given-names>Yeong-Deok</given-names></name><name><surname>Mironov</surname><given-names>Sergey V.</given-names></name><name><surname>Min</surname><given-names>Gi-Sik</given-names></name></person-group><article-title>﻿Two new species of feather mites (<tp:taxon-name><tp:taxon-name-part taxon-name-part-type="superorder">Acariformes</tp:taxon-name-part></tp:taxon-name>, <tp:taxon-name><tp:taxon-name-part taxon-name-part-type="order">Astigmata</tp:taxon-name-part></tp:taxon-name>) from the black-tailed godwit, <italic><tp:taxon-name><tp:taxon-name-part taxon-name-part-type="genus" reg="Limosa">Limosa</tp:taxon-name-part><tp:taxon-name-part taxon-name-part-type="species" reg="limosa">limosa</tp:taxon-name-part></tp:taxon-name></italic> (<tp:taxon-name><tp:taxon-name-part taxon-name-part-type="order">Charadriiformes</tp:taxon-name-part></tp:taxon-name>, <tp:taxon-name><tp:taxon-name-part taxon-name-part-type="family">Scolopacidae</tp:taxon-name-part></tp:taxon-name>), in Korea</article-title><source>Zookeys</source><day>08</day><month>03</month><year>2022</year><volume>1088</volume><fpage>81</fpage><lpage>97</lpage><pub-id pub-id-type="doi">10.3897/zookeys.1088.80307</pub-id></mixed-citation></tp:treatment-meta><tp:nomenclature><label>﻿</label><tp:taxon-name>
                <object-id xmlns:xlink="http://www.w3.org/1999/xlink" content-type="arpha" xlink:type="simple">EE44720D-5A1C-5CC8-AA57-B1069D909D20</object-id>
                <tp:taxon-name-part taxon-name-part-type="genus" reg="Phyllochaeta">Phyllochaeta</tp:taxon-name-part>
                <tp:taxon-name-part taxon-name-part-type="species" reg="limosae">limosae</tp:taxon-name-part>
                <object-id xmlns:xlink="http://www.w3.org/1999/xlink" content-type="zoobank" xlink:type="simple">http://zoobank.org/2CF088B6-94C6-4564-9CCB-EDFCCA680396</object-id>
              </tp:taxon-name><tp:taxon-status xmlns:xlink="http://www.w3.org/1999/xlink" xlink:type="simple">sp. nov.</tp:taxon-status></tp:nomenclature><tp:treatment-sec sec-type="type material" id="SECID0E5VBG"><title>Type material.</title><p><bold>Male <italic>holotype</italic></bold> (<abbrev xmlns:xlink="http://www.w3.org/1999/xlink" xlink:title="National Institute of Biological Resources" id="ABBRID0EIWBG" xlink:type="simple">NIBR</abbrev> no. NIBRIV0000895974), 1 male and 2 female paratypes (<abbrev xmlns:xlink="http://www.w3.org/1999/xlink" xlink:title="National Institute of Biological Resources" id="ABBRID0EMWBG" xlink:type="simple">NIBR</abbrev> no. NIBRIV0000895975–NIBRIV0000895977) from the quills of flight feathers on wings of <italic><tp:taxon-name><tp:taxon-name-part taxon-name-part-type="genus" reg="Limosa">Limosa</tp:taxon-name-part><tp:taxon-name-part taxon-name-part-type="species" reg="limosa">limosa</tp:taxon-name-part></tp:taxon-name></italic> (<tp:taxon-name><tp:taxon-name-part taxon-name-part-type="order">Charadriiformes</tp:taxon-name-part></tp:taxon-name>, <tp:taxon-name><tp:taxon-name-part taxon-name-part-type="family">Scolopacidae</tp:taxon-name-part></tp:taxon-name>), Korea, Chungcheongnam-do, Seosan-si, <named-content xmlns:xlink="http://www.w3.org/1999/xlink" content-type="dwc:verbatimCoordinates" xlink:type="simple"><named-content content-type="geo-json" specific-use="{&#34;type&#34;:&#34;Point&#34;,&#34;coordinates&#34;:[126.401389,37.003333]}" id="NCID0EIXBG" xlink:type="simple">37°0'12"N, 126°24'5"E</named-content></named-content>, 6 July 2012, collected by Han Y.-D.</p></tp:treatment-sec><tp:treatment-sec sec-type="description" id="SECID0ENXBG"><title>Description.</title><p><bold>Male</bold> (Figs <xref ref-type="fig" rid="F5">5</xref>, <xref ref-type="fig" rid="F7">7A–D</xref>; holotype, measurements for 1 paratype in parentheses). Length of idiosoma from anterior end to bases of setae <italic>h3</italic> 560 (555), greatest width 260 (245), length of hysterosoma 410 (390). Prodorsal shield: entire, with posterior margin straight; length along midline 157 (155), greatest width 195 (195), distance between setae <italic>se</italic> 94 (93); surface without ornamentation, anterior part with a pair of grooves flanking narrow longitudinal rectangle (Fig. <xref ref-type="fig" rid="F5">5A</xref>). Humeral shields well developed. Hysteronotal shield: anterior margin straight, length of shield from anterior end to bases of setae <italic>h3</italic> 390 (390), greatest width 200 (187), surface without ornamentation. Lateral sclerites fused with hysteronotal shield posterior to bases of setae <italic>e2</italic>. Setae <italic>c2</italic>, <italic>d2</italic>, and <italic>e2</italic> represented by macrosetae, 150 (160), 440 (430), and 240 (260) long, respectively. Setae <italic>e1</italic> situated posterior to setae <italic>e2</italic>, approximately at level of anterior end of terminal cleft. Opisthosomal lobes long, shovel-shaped, with distinctly enlarged distal parts, and with spine like dorsal process at bases of setae <italic>h1</italic>; greatest width at level of setae <italic>f2</italic> 50 (49). Terminal cleft large ovate, length of cleft from anterior end to bases of setae <italic>h3</italic> 138 (140), greatest width 81 (82), length-to-width ratio 1.7; ventral C-shaped sclerotized band at anterior end of the cleft with small median protuberance. Terminal membranes with 15 or 16 finger-like denticles along medioterminal margin. Setae <italic>ps1</italic> lanceolate, 69 (68) × 8 (8), situated slightly posterior to level of setae <italic>h2</italic>. Setae <italic>h1</italic> spiculiform, situated posterior to setae <italic>ps1</italic>. Distance between dorsal setae: <italic>c2</italic>:<italic>d2</italic> 147 (145), <italic>d2</italic>:<italic>e2</italic> 81 (83), <italic>e2</italic>:<italic>h3</italic> 142 (145), <italic>h3</italic>:<italic>h3</italic> 107 (100).</p><fig id="F5" position="float" orientation="portrait"><object-id xmlns:xlink="http://www.w3.org/1999/xlink" content-type="doi" xlink:type="simple">10.3897/zookeys.1088.80307.figure5</object-id><object-id xmlns:xlink="http://www.w3.org/1999/xlink" content-type="arpha" xlink:type="simple">2836327F-AC79-5A53-934A-415DB6067E09</object-id><label>Figure 5.</label><caption><p><italic><tp:taxon-name><tp:taxon-name-part taxon-name-part-type="genus" reg="Phyllochaeta">Phyllochaeta</tp:taxon-name-part><tp:taxon-name-part taxon-name-part-type="species" reg="limosae">limosae</tp:taxon-name-part></tp:taxon-name></italic> sp. nov., male <bold>A</bold> dorsal view <bold>B</bold> ventral view.</p></caption><graphic xmlns:xlink="http://www.w3.org/1999/xlink" xlink:href="zookeys-1088-081-g005.jpg" position="float" orientation="portrait" xlink:type="simple" id="oo_654851.jpg"><uri content-type="original_file" xlink:type="simple">https://binary.pensoft.net/fig/654851</uri></graphic></fig><p>Sternum with terminal sclerotized plate shaped as a narrow triangle. Coxal fields II almost completely sclerotized, posterior tips of epimerites II with small heavily sclerotized ovate plates (Fig. <xref ref-type="fig" rid="F5">5B</xref>). Pregenital apodemes shaped as an inverted L, their anterior ends connected by poorly sclerotized transverse bridge. Paragenital sclerites large, with enlarged anterior parts, not fused anteriorly. Base of genital apparatus at midlevel of trochanters III, genital arch 39 (37) long and 30 (28) wide, aedeagus 15 (13) long. Setae <italic>g</italic> situated on anterior ends of paragenital apodemes, approximately at level of setae <italic>3a</italic> and <italic>c3</italic>. Setae <italic>4a</italic> and <italic>4b</italic> situated on same transverse level. Diameter of adanal suckers 24 (23), corolla with 16 or 17 round denticles. Adanal shields represented by small oblique sclerites situated anterior to setae <italic>ps3</italic>. Opisthoventral shields large triangular, fused anteriorly with posterior ends of paragenital sclerites. Distance between ventral setae: <italic>4b</italic>:<italic>3a</italic> 44 (40), <italic>g</italic>:<italic>4b</italic> 46 (48), <italic>g</italic>:<italic>4a</italic> 47 (50), <italic>4a</italic>:<italic>ps3</italic> 92 (85).</p><p>Setae <italic>cG</italic> of genua I and II spiniform. Tarsi III and IV with small apicoventral spines between bases of setae <italic>s</italic> and <italic>r.</italic> Legs IV with ambulacral discs almost extending to level opisthosomal lobe apices. Setae <italic>d</italic> and <italic>e</italic> of tarsi IV spine-like, situated on distal end of tarsus, solenidion φ of tibia IV extending to proximal margin of ambulacral disc (Fig. <xref ref-type="fig" rid="F7">7A–D</xref>).</p><p><bold>Female</bold> (Figs <xref ref-type="fig" rid="F6">6</xref>, <xref ref-type="fig" rid="F7">7E, F</xref>; range for 2 paratypes). Length of idiosoma 475–485, greatest width 195–210, length of hysterosoma 340–345. Prodorsal shield: shaped approximately as in male, length 132–135, greatest width 182–197, distance between setae <italic>se</italic> 98–101; anterior part with a pair of groves flanking narrow longitudinal trapezoid (Fig. <xref ref-type="fig" rid="F6">6A</xref>). Hysteronotal shield: entire, greatest length 325–340, greatest width 180–195, surface with faint longitudinal striation in posterior one-third. Anterior ends of lateral sclerites adjacent to hysteronotal shield, posterior parts of these sclerites gradually turned onto ventral side of hysterosoma. Lateral dorsal setae <italic>c2</italic> short, filiform, 50–52 in length. Setae <italic>d2</italic> and <italic>e2</italic> represented by macrosetae, 280–290 and 305–320 long, respectively; setae <italic>f2</italic> large spiculiform, 73–76 long. Distance between dorsal setae: <italic>c2</italic>:<italic>d2</italic> 130–137, <italic>d2</italic>:<italic>e2</italic> 102–105, <italic>e2</italic>:<italic>h3</italic> 80–85, <italic>h2</italic>:<italic>h2</italic> 76–80, <italic>h3</italic>:<italic>h3</italic> 54–59.</p><fig id="F6" position="float" orientation="portrait"><object-id xmlns:xlink="http://www.w3.org/1999/xlink" content-type="doi" xlink:type="simple">10.3897/zookeys.1088.80307.figure6</object-id><object-id xmlns:xlink="http://www.w3.org/1999/xlink" content-type="arpha" xlink:type="simple">0F8136D8-7780-5C20-91E4-5D23A5BE5FDC</object-id><label>Figure 6.</label><caption><p><italic><tp:taxon-name><tp:taxon-name-part taxon-name-part-type="genus" reg="Phyllochaeta">Phyllochaeta</tp:taxon-name-part><tp:taxon-name-part taxon-name-part-type="species" reg="limosae">limosae</tp:taxon-name-part></tp:taxon-name></italic> sp. nov., female <bold>A</bold> dorsal view <bold>B</bold> ventral view.</p></caption><graphic xmlns:xlink="http://www.w3.org/1999/xlink" xlink:href="zookeys-1088-081-g006.jpg" position="float" orientation="portrait" xlink:type="simple" id="oo_654852.jpg"><uri content-type="original_file" xlink:type="simple">https://binary.pensoft.net/fig/654852</uri></graphic></fig><fig id="F7" position="float" orientation="portrait"><object-id xmlns:xlink="http://www.w3.org/1999/xlink" content-type="doi" xlink:type="simple">10.3897/zookeys.1088.80307.figure7</object-id><object-id xmlns:xlink="http://www.w3.org/1999/xlink" content-type="arpha" xlink:type="simple">9751A604-91A3-5DE8-8F29-3AC2879D2DA2</object-id><label>Figure 7.</label><caption><p><italic><tp:taxon-name><tp:taxon-name-part taxon-name-part-type="genus" reg="Phyllochaeta">Phyllochaeta</tp:taxon-name-part><tp:taxon-name-part taxon-name-part-type="species" reg="limosae">limosae</tp:taxon-name-part></tp:taxon-name></italic> sp. nov., legs <bold>A</bold> genu, tibia and tarsus I of male <bold>B</bold> genu, tibia and tarsus II of male <bold>C</bold> tibia and tarsus III of male <bold>D</bold> tibia and tarsus IV of male <bold>E</bold> tibia and tarsus III of female <bold>F</bold> tibia and tarsus IV of female.</p></caption><graphic xmlns:xlink="http://www.w3.org/1999/xlink" xlink:href="zookeys-1088-081-g007.jpg" position="float" orientation="portrait" xlink:type="simple" id="oo_654853.jpg"><uri content-type="original_file" xlink:type="simple">https://binary.pensoft.net/fig/654853</uri></graphic></fig><p>Epimerites I and II with narrow sclerotized areas, posterior end of sternum with triangular sclerotized plate. Epigynum small, roughly semicircular, 16–18 long, 27–28 wide. Setae <italic>g</italic> situated posterior to level of setae <italic>3a</italic> and genital papillae. Setae <italic>ad</italic> short, 7–12 in length. Setae <italic>ps2</italic> and <italic>ps3</italic> filiform, 80–82, and 65–72 long, respectively.</p><p>Structure and setation of legs I and II as in males. Solenidion φ of leg I approximately as long as this leg. Setae <italic>cG</italic> of genua I and II blade-shaped. Tarsi III and IV without ventral blunt-angular extension. Solenidion φ of tibia IV slightly shorter than corresponding tarsus (Fig. <xref ref-type="fig" rid="F7">7E, F</xref>).</p></tp:treatment-sec><tp:treatment-sec sec-type="Differential diagnosis" id="SECID0ECAAI"><title>Differential diagnosis.</title><p>The genus <italic><tp:taxon-name><tp:taxon-name-part taxon-name-part-type="genus" reg="Phyllochaeta">Phyllochaeta</tp:taxon-name-part></tp:taxon-name></italic> currently comprises 15 species known to infest birds of the genera <italic><tp:taxon-name><tp:taxon-name-part taxon-name-part-type="genus" reg="Actitis">Actitis</tp:taxon-name-part></tp:taxon-name></italic>, <italic><tp:taxon-name><tp:taxon-name-part taxon-name-part-type="genus" reg="Arenaria">Arenaria</tp:taxon-name-part></tp:taxon-name></italic>, <italic><tp:taxon-name><tp:taxon-name-part taxon-name-part-type="genus" reg="Calidris">Calidris</tp:taxon-name-part></tp:taxon-name></italic>, <italic><tp:taxon-name><tp:taxon-name-part taxon-name-part-type="genus" reg="Charadrius">Charadrius</tp:taxon-name-part></tp:taxon-name></italic>, <italic><tp:taxon-name><tp:taxon-name-part taxon-name-part-type="genus" reg="Limnodromus">Limnodromus</tp:taxon-name-part></tp:taxon-name></italic>, <italic><tp:taxon-name><tp:taxon-name-part taxon-name-part-type="genus" reg="Prosobonia">Prosobonia</tp:taxon-name-part></tp:taxon-name></italic>, and <italic><tp:taxon-name><tp:taxon-name-part taxon-name-part-type="genus" reg="Rostratula">Rostratula</tp:taxon-name-part></tp:taxon-name></italic> (<tp:taxon-name><tp:taxon-name-part taxon-name-part-type="order">Charadriiformes</tp:taxon-name-part></tp:taxon-name>, <tp:taxon-name><tp:taxon-name-part taxon-name-part-type="family">Scolopacidae</tp:taxon-name-part></tp:taxon-name>) (<xref ref-type="bibr" rid="B2">Dabert 2003</xref>). The newly described species <italic><tp:taxon-name><tp:taxon-name-part taxon-name-part-type="genus" reg="Phyllochaeta">Phyllochaeta</tp:taxon-name-part><tp:taxon-name-part taxon-name-part-type="species" reg="limosae">limosae</tp:taxon-name-part></tp:taxon-name></italic> sp. nov., discovered here for the first time from <italic><tp:taxon-name><tp:taxon-name-part taxon-name-part-type="genus" reg="Limosa">Limosa</tp:taxon-name-part><tp:taxon-name-part taxon-name-part-type="species" reg="limosa">limosa</tp:taxon-name-part></tp:taxon-name></italic>, and is most similar to <italic><tp:taxon-name><tp:taxon-name-part taxon-name-part-type="genus" reg="Phyllochaeta">Phyllochaeta</tp:taxon-name-part><tp:taxon-name-part taxon-name-part-type="species" reg="secunda">secunda</tp:taxon-name-part></tp:taxon-name></italic> Dabert, 2003 described from the short-billed dowitcher, <italic><tp:taxon-name><tp:taxon-name-part taxon-name-part-type="genus" reg="Limnodromus">Limnodromus</tp:taxon-name-part><tp:taxon-name-part taxon-name-part-type="species" reg="griseus">griseus</tp:taxon-name-part></tp:taxon-name></italic> (Gmelin, 1798) (<tp:taxon-name><tp:taxon-name-part taxon-name-part-type="family">Scolopacidae</tp:taxon-name-part></tp:taxon-name>), with respect to the following features: in males of both species, ornamentation of the hysteronotal shield is absent, the opisthosomal lobes are shovel-shaped with distinctly enlarged distal parts, the terminal membranes have numerous finger-like denticles along the medioterminal margin, ventral apophyses of legs I and II are absent, and genual setae <italic>cG</italic>I and <italic>cG</italic>II are spine-like; in females, dorsal setae <italic>e1</italic> are situated closer to the level of hysteronotal gland openings <italic>gl</italic> than to setae <italic>e2</italic>. <italic><tp:taxon-name><tp:taxon-name-part taxon-name-part-type="genus" reg="Phyllochaeta">Phyllochaeta</tp:taxon-name-part><tp:taxon-name-part taxon-name-part-type="species" reg="limosae">limosae</tp:taxon-name-part></tp:taxon-name></italic> sp. nov. differs from <italic><tp:taxon-name><tp:taxon-name-part taxon-name-part-type="genus" reg="Phyllochaeta">P.</tp:taxon-name-part><tp:taxon-name-part taxon-name-part-type="species" reg="secunda">secunda</tp:taxon-name-part></tp:taxon-name></italic> in the following characteristics: in males, the terminal cleft is semi-ovoid with a length-to-width ratio of 1.7, the terminal membranes have 15 or 16 finger-shaped denticles, the anterolateral extensions of the prodorsal shield are pointed, the hysteronotal shield is uniformly sclerotized, the tarsi of leg III and IV have blunt-angular ventral extensions, and setae <italic>4a</italic> and <italic>4b</italic> are approximately situated at the same transverse level; in females, the hysteronotal shield bears faint longitudinal striations in the posterior third and lacks any lacunae, and setae <italic>c1</italic> are situated posterior to the level of setae <italic>c2</italic>. In males of <italic><tp:taxon-name><tp:taxon-name-part taxon-name-part-type="genus" reg="Phyllochaeta">P.</tp:taxon-name-part><tp:taxon-name-part taxon-name-part-type="species" reg="secunda">secunda</tp:taxon-name-part></tp:taxon-name></italic>, the terminal cleft is distinctly wider (length/width ratio about 1.0), terminal membranes have 9 or 10 finger-shaped denticles, anterolateral extensions of the prodorsal shield are widely rounded, the hysteronotal shield has a pair of longitudinal heavily sclerotized bands near the terminal cleft, ventral apophyses of tarsi III, IV are hooked, and setae <italic>4a</italic> are situated posterior to the level of setae <italic>4b</italic>; in females, the hysteronotal shield is monotonously punctate and has a pair of ovate lacunae at the level of setae <italic>e2</italic>, and setae <italic>c1</italic> and <italic>c2</italic> are approximately at the same transverse level.</p></tp:treatment-sec><tp:treatment-sec sec-type="remarks" id="SECID0E3FAI"><title>Remark.</title><p>The origin of <italic><tp:taxon-name><tp:taxon-name-part taxon-name-part-type="genus" reg="Phyllochaeta">Phyllochaeta</tp:taxon-name-part><tp:taxon-name-part taxon-name-part-type="species" reg="limosae">limosae</tp:taxon-name-part></tp:taxon-name></italic> sp. nov. on <italic><tp:taxon-name><tp:taxon-name-part taxon-name-part-type="genus" reg="Limosa">Limosa</tp:taxon-name-part><tp:taxon-name-part taxon-name-part-type="species" reg="limosa">limosa</tp:taxon-name-part></tp:taxon-name></italic> is enigmatic and disputable. Godwits (<tp:taxon-name><tp:taxon-name-part taxon-name-part-type="subfamily">Limosinae</tp:taxon-name-part></tp:taxon-name>, <italic><tp:taxon-name><tp:taxon-name-part taxon-name-part-type="genus" reg="Limosa">Limosa</tp:taxon-name-part></tp:taxon-name></italic>) and curlews (<tp:taxon-name><tp:taxon-name-part taxon-name-part-type="subfamily">Numeniinae</tp:taxon-name-part></tp:taxon-name>, <italic><tp:taxon-name><tp:taxon-name-part taxon-name-part-type="genus" reg="Numenius">Numenius</tp:taxon-name-part></tp:taxon-name></italic>) forming most basal lineages within <tp:taxon-name><tp:taxon-name-part taxon-name-part-type="family">Scolopacidae</tp:taxon-name-part></tp:taxon-name> were previously known to bear only syringobiids of the genus <italic><tp:taxon-name><tp:taxon-name-part taxon-name-part-type="genus" reg="Limosilichus">Limosilichus</tp:taxon-name-part></tp:taxon-name></italic> Vasyukova &amp; Mironov, 1986. This genus is apparently restricted to godwits and curlews, and most its species are monoxenous (<xref ref-type="bibr" rid="B32">Vasyukova and Mironov 1990</xref>, <xref ref-type="bibr" rid="B33">1991</xref>; <xref ref-type="bibr" rid="B2">Dabert 2003</xref>). While the genus <italic><tp:taxon-name><tp:taxon-name-part taxon-name-part-type="genus" reg="Phyllochaeta">Phyllochaeta</tp:taxon-name-part></tp:taxon-name></italic> currently including 15 species is widely distributed on waders of the tribes <tp:taxon-name><tp:taxon-name-part taxon-name-part-type="tribe">Arenariini</tp:taxon-name-part></tp:taxon-name>, <tp:taxon-name><tp:taxon-name-part taxon-name-part-type="tribe">Tringini</tp:taxon-name-part></tp:taxon-name>, and <tp:taxon-name><tp:taxon-name-part taxon-name-part-type="tribe">Scolopacini</tp:taxon-name-part></tp:taxon-name> (<tp:taxon-name><tp:taxon-name-part taxon-name-part-type="subfamily">Scolopacinae</tp:taxon-name-part></tp:taxon-name>). Two species, <italic><tp:taxon-name><tp:taxon-name-part taxon-name-part-type="genus" reg="Phyllochaeta">P.</tp:taxon-name-part><tp:taxon-name-part taxon-name-part-type="species" reg="secunda">secunda</tp:taxon-name-part></tp:taxon-name></italic> and <italic><tp:taxon-name><tp:taxon-name-part taxon-name-part-type="genus" reg="Phyllochaeta">P.</tp:taxon-name-part><tp:taxon-name-part taxon-name-part-type="species" reg="gracilis">gracilis</tp:taxon-name-part></tp:taxon-name></italic> Vasyukova &amp; Mironov, 1986, which are close to <italic><tp:taxon-name><tp:taxon-name-part taxon-name-part-type="genus" reg="Phyllochaeta">P.</tp:taxon-name-part><tp:taxon-name-part taxon-name-part-type="species" reg="limosae">limosae</tp:taxon-name-part></tp:taxon-name></italic> sp. nov., are specific to dowitchers <italic><tp:taxon-name><tp:taxon-name-part taxon-name-part-type="genus" reg="Limnodromus">Limnodromus</tp:taxon-name-part><tp:taxon-name-part taxon-name-part-type="species" reg="griseus">griseus</tp:taxon-name-part></tp:taxon-name></italic> and <italic><tp:taxon-name><tp:taxon-name-part taxon-name-part-type="genus" reg="Limosa">L.</tp:taxon-name-part><tp:taxon-name-part taxon-name-part-type="species" reg="scolopaceus">scolopaceus</tp:taxon-name-part></tp:taxon-name></italic> (Say, 1823), respectively. Therefore, it is most reasonable to hypothesize that the ancestor of <italic><tp:taxon-name><tp:taxon-name-part taxon-name-part-type="genus" reg="Phyllochaeta">P.</tp:taxon-name-part><tp:taxon-name-part taxon-name-part-type="species" reg="limosae">limosae</tp:taxon-name-part></tp:taxon-name></italic> sp. nov. had been transferred to the black-tailed godwit from some dowitchers.</p></tp:treatment-sec><tp:treatment-sec sec-type="etymology" id="SECID0E2KAI"><title>Etymology.</title><p>The specific name is taken from the generic name of the type host and is a noun in apposition.</p></tp:treatment-sec><ref-list><ref id="B2"><mixed-citation xmlns:xlink="http://www.w3.org/1999/xlink" xlink:type="simple"><person-group><name name-style="western"><surname>Dabert</surname><given-names>J</given-names></name></person-group> (<year>2003</year>) The feather mite family <tp:taxon-name><tp:taxon-name-part taxon-name-part-type="family">Syringobiidae</tp:taxon-name-part></tp:taxon-name> Trouessart, 1896 (<tp:taxon-name><tp:taxon-name-part taxon-name-part-type="subclass">Acari</tp:taxon-name-part></tp:taxon-name>, <tp:taxon-name><tp:taxon-name-part taxon-name-part-type="order">Astigmata</tp:taxon-name-part></tp:taxon-name>, <tp:taxon-name><tp:taxon-name-part taxon-name-part-type="superfamily">Pterolichoidea</tp:taxon-name-part></tp:taxon-name>). I. Systematics of the family and description of new taxa. Acta Parasitologica 48: S1–S184.</mixed-citation></ref><ref id="B32"><mixed-citation xmlns:xlink="http://www.w3.org/1999/xlink" xlink:type="simple"><person-group><name name-style="western"><surname>Vasyukova</surname><given-names>TT</given-names></name><name name-style="western"><surname>Mironov</surname><given-names>SV</given-names></name></person-group> (<year>1990</year>) <source>Fauna and ecology of feather mites of <tp:taxon-name><tp:taxon-name-part taxon-name-part-type="order">Anseriformes</tp:taxon-name-part></tp:taxon-name> and <tp:taxon-name><tp:taxon-name-part taxon-name-part-type="order">Charadriiformes</tp:taxon-name-part></tp:taxon-name> of Yakutia.</source><publisher-name>Yakutskii Nauchnyi Tsentr</publisher-name>, <publisher-loc>Sibirskoye Otdelenie Akademii Nauk SSSR, Yakutsk</publisher-loc>, <size units="page">98 pp</size>. [In Russian]</mixed-citation></ref><ref id="B33"><mixed-citation xmlns:xlink="http://www.w3.org/1999/xlink" xlink:type="simple"><person-group><name name-style="western"><surname>Vasyukova</surname><given-names>TT</given-names></name><name name-style="western"><surname>Mironov</surname><given-names>SV</given-names></name></person-group> (<year>1991</year>) <source>Feather mites of <tp:taxon-name><tp:taxon-name-part taxon-name-part-type="order">Anseriformes</tp:taxon-name-part></tp:taxon-name> and <tp:taxon-name><tp:taxon-name-part taxon-name-part-type="order">Charadriiformes</tp:taxon-name-part></tp:taxon-name> of Yakutia. Systematics.</source><publisher-name>Nauka</publisher-name>, <publisher-loc>Siberian Dept, Novosibirsk</publisher-loc>, <size units="page">200 pp</size>. [In Russian]</mixed-citation></ref></ref-list></tp:taxon-treatment>
